# Supplementary material for: In-depth analysis of ChatGPT’s performance based on specific signaling words and phrases in the question stem of 2377 USMLE step 1 style questions
Source: Sci Rep. 2024 Jun 12;14:13553. doi: 10.1038/s41598-024-63997-7 (PMC11169536; doi:10.1038/s41598-024-63997-7)
Supplement: Supplementary file 1 — Supplementary Table 1. [file 41598_2024_63997_MOESM1_ESM.xlsx]

## Sheet: Tabelle1
Question category	Difficulty (Hammer classification)					Total
	1	2	3	4	5
Behavioral Health	43	35	11	4	2	95
Biostats & Epidemiology	11	29	11	12	4	67
Blood & Lymphoreticular	24	36	56	25	13	154
Cardiovascular System	25	58	65	46	13	207
Endocrine System	23	38	49	18	9	137
Female Reproductive System	10	25	31	6	4	76
Gastrointestinal System	25	59	62	37	8	191
General Principles, Foundational Science	27	55	101	78	36	297
Immune System	11	24	42	29	4	110
Male Reproductive System	9	11	9	8	1	38
Multisystem Processes and Disorders	17	56	52	37	13	175
Musculoskeletal System	17	38	37	13	3	108
Nervous System & Special Senses	33	95	77	46	12	263
Pregnancy & Childbirth	8	20	15	9	4	56
Renal & Urinary Systems	10	52	39	21	6	128
Respiratory System	22	37	60	19	8	146
Skin & Subcutaneous Tissue	12	21	28	10	1	72
Social Sciences	41	7	5	0	1	54
Total	368	696	750	418	142	2.374
Supplementary Table 1: Table breaking down all practice questions included in the study by difficulty (as indicated by the hammer classification) and question category.
