# Supplementary material for: In-depth analysis of ChatGPT’s performance based on specific signaling words and phrases in the question stem of 2377 USMLE step 1 style questions
Source: Sci Rep. 2024 Jun 12;14:13553. doi: 10.1038/s41598-024-63997-7 (PMC11169536; doi:10.1038/s41598-024-63997-7)
Supplement: Supplementary file 2 — Supplementary Table 2. [file 41598_2024_63997_MOESM2_ESM.xlsx]

## Sheet: Tabelle1
Question category	Signal Phrases			Total
	„Most likely probable cause“	„Most likely/probable diagnosis“	„Most appropriate treatment“
Behavioral Health	4	33	4	41
Biostats & Epidemiology	1	0	0	1
Blood & Lymphoreticular	23	12	1	36
Cardiovascular System	24	6	2	32
Endocrine System	15	4	3	22
Female Reproductive System	8	8	0	16
Gastrointestinal System	22	13	4	39
General Principles, Foundational Science	22	1	4	27
Immune System	14	3	0	17
Male Reproductive System	3	1	0	4
Multisystem Processes and Disorders	29	3	1	33
Musculoskeletal System	9	12	1	22
Nervous System & Special Senses	36	21	2	59
Pregnancy & Childbirth	7	3	2	12
Renal & Urinary Systems	12	1	2	15
Respiratory System	12	8	3	23
Skin & Subcutaneous Tissue	7	8	0	15
Social Sciences	2	2	6	10
Total	250	139	35	434
Supplementary Table 2: Table breaking down all practice questions containing signal phrases included in the study by question category.
