# Supplementary material for: In-depth analysis of ChatGPT’s performance based on specific signaling words and phrases in the question stem of 2377 USMLE step 1 style questions
Source: Sci Rep. 2024 Jun 12;14:13553. doi: 10.1038/s41598-024-63997-7 (PMC11169536; doi:10.1038/s41598-024-63997-7)
Supplement: Supplementary file 3 — Supplementary Table 3. [file 41598_2024_63997_MOESM3_ESM.xlsx]

## Sheet: Tabelle1
Question category	Signal Words														Total
	„ECG“	„Laboratory Values“	„MRI“	„CT“	„Ultrasound“	„Culture“	„Serology“	„Biopsy“	„Histology“	„Endoscopy“	“Emergency Department“	„Alcohol abuse“	„Nicotine abuse“	“Ilicit drugs“
Behavioral Health	2	10	2	1	6	4	21	11	0	4	21	8	5	0	95
Biostats & Epidemiology	0	5	5	1	2	0	6	2	0	1	11	9	5	5	52
Blood & Lymphoreticular	4	16	4	4	12	7	26	16	2	1	21	8	8	2	131
Cardiovascular System	3	15	6	6	7	10	35	13	1	1	27	5	10	0	139
Endocrine System	3	28	1	7	7	9	27	11	1	3	31	5	5	4	142
Female Reproductive System	2	13	3	3	6	4	18	12	1	1	17	7	4	1	92
Gastrointestinal System	1	39	3	10	10	14	45	16	4	1	47	5	8	0	203
General Principles, Foundational Science	21	56	4	14	14	12	56	26	4	1	72	8	17	2	307
Immune System	9	11	3	6	4	2	11	8	2	0	22	1	6	0	85
Male Reproductive System	1	4	2	1	3	3	4	6	0	1	10	2	2	2	41
Multisystem Processes and Disorders	17	12	2	6	11	12	21	8	0	1	45	14	17	2	168
Musculoskeletal System	6	8	2	5	3	4	14	9	0	0	35	3	12	4	105
Nervous System & Special Senses	10	19	7	8	11	8	47	24	3	3	63	11	18	1	233
Pregnancy & Childbirth	1	6	3	1	1	4	14	5	0	0	9	0	3	0	47
Renal & Urinary Systems	2	14	4	4	9	5	37	10	2	2	20	8	9	1	127
Respiratory System	2	15	4	6	14	5	45	14	3	2	25	11	15	2	163
Skin & Subcutaneous Tissue	0	2	1	5	7	4	18	7	3	2	15	2	4	2	72
Social Sciences	0	4	1	2	5	3	8	5	1	2	7	2	4	0	44
Total	84	277	57	90	132	110	453	203	27	26	498	109	152	28	2.246
Supplementary Table 3: Table breaking down all practice questions containing signal words included in the study by question category.
