# Supplementary material for: In-depth analysis of ChatGPT’s performance based on specific signaling words and phrases in the question stem of 2377 USMLE step 1 style questions
Source: Sci Rep. 2024 Jun 12;14:13553. doi: 10.1038/s41598-024-63997-7 (PMC11169536; doi:10.1038/s41598-024-63997-7)
Supplement: Supplementary file 4 — Supplementary Table 4. [file 41598_2024_63997_MOESM4_ESM.xlsx]

## Sheet: Tabelle1
Question category	Patient age categories									Total
	1-12 Months	1-10 Years	11-20 Years	21-30 Years	31-40 Years	41-50 Years	51-60 Years	61-70 Years	71-80 Years
Behavioral Health	3	4	8	13	19	13	11	5	6	82
Biostats & Epidemiology	0	6	13	19	8	6	9	2	2	65
Blood & Lymphoreticular	0	4	10	19	14	19	17	11	8	102
Cardiovascular System	1	11	10	17	14	13	29	20	16	131
Endocrine System	3	11	13	21	17	7	18	9	8	107
Female Reproductive System	2	7	4	12	5	9	12	8	2	61
Gastrointestinal System	3	20	12	20	24	19	22	23	9	152
General Principles, Foundational Science	5	31	16	30	37	33	32	47	14	245
Immune System	1	9	4	15	9	13	13	12	10	86
Male Reproductive System	1	2	1	3	7	0	6	7	4	31
Multisystem Processes and Disorders	1	9	5	21	25	13	33	32	11	150
Musculoskeletal System	1	8	3	11	17	7	15	18	5	85
Nervous System & Special Senses	4	15	12	42	23	42	37	32	12	219
Pregnancy & Childbirth	0	2	4	11	10	4	7	8	1	47
Renal & Urinary Systems	2	5	7	23	25	16	15	13	5	111
Respiratory System	3	11	6	17	26	17	19	16	3	118
Skin & Subcutaneous Tissue	0	7	8	16	9	8	9	4	3	64
Social Sciences	2	2	3	6	3	5	5	7	1	34
Total	32	164	139	316	292	244	309	274	120	1.89
Supplementary Table 4: Table breaking down all practice questions containing patient age in the question stem included in the study by question category.
